# Supplementary material for: Spatial and Temporal Scales of Range Expansion in Wild Phaseolus vulgaris
Source: Mol Biol Evol. 2017 Oct 23;35(1):119–31. doi: 10.1093/molbev/msx273 (PMC5850745; doi:10.1093/molbev/msx273)
Supplement: Supplementary Data [file msx273_supp.zip]

Archive with 5 entries (5 files):
- Ariani et al. Suppl. files.pdf
- Table_S1.pdf
- Table_S2.pdf
- Table_S3.pdf
- Table_S4.pdf
